# Supplementary material for: Identifying price bubbles in copper market: Evidence from a GSADF test approach
Source: PLoS One. 2023 Nov 6;18(11):e0290983. doi: 10.1371/journal.pone.0290983 (PMC10627441; doi:10.1371/journal.pone.0290983)
Supplement: S1 Data — (ZIP) [file pone.0290983.s001.zip]

Archive with 3 entries (2 files):
- supporting information file/copper price data.xls
- supporting information file/regression data.xlsx
- supporting information file/
