# Supplementary material for: Identifying price bubbles in copper market: Evidence from a GSADF test approach
Source: PLoS One. 2023 Nov 6;18(11):e0290983. doi: 10.1371/journal.pone.0290983 (PMC10627441; doi:10.1371/journal.pone.0290983)
Supplement: S1 Data — (ZIP) [file pone.0290983.s001.zip › supporting information file/copper price data.xls]

## Sheet: Sheet1
Commodity	PCOPP
Commodity.Description	Copper, grade A cathode, LME spot price, CIF European ports, US$ per metric ton
Data Type	USD
Frequency	Monthly
1990M1	2365.56
1990M2	2358.94
1990M3	2625.7
1990M4	2685.23
1990M5	2740.34
1990M6	2583.81
1990M7	2769
1990M8	2956.4
1990M9	3040.17
1990M10	2742.55
1990M11	2583.81
1990M12	2484.61
1991M1	2447.13
1991M2	2447.13
1991M3	2409.65
1991M4	2471.38
1991M5	2340.42
1991M6	2218.07
1991M7	2231.26
1991M8	2236.19
1991M9	2318.58
1991M10	2360.65
1991M11	2375.66
1991M12	2205.92
1992M1	2150.58
1992M2	2208.89
1992M3	2231.79
1992M4	2214.17
1992M5	2219.32
1992M6	2296.44
1992M7	2527.29
1992M8	2513.47
1992M9	2419.61
1992M10	2262.46
1992M11	2161.79
1992M12	2211.95
1993M1	2264.21
1993M2	2212.18
1993M3	2152.38
1993M4	1953.62
1993M5	1799.35
1993M6	1857.87
1993M7	1927.34
1993M8	1951.07
1993M9	1858.25
1993M10	1647
1993M11	1632.57
1993M12	1723.63
1994M1	1807.07
1994M2	1865.08
1994M3	1913.17
1994M4	1881.37
1994M5	2144.5
1994M6	2363.09
1994M7	2447.24
1994M8	2409.75
1994M9	2504.84
1994M10	2546.02
1994M11	2803.55
1994M12	2980.7
1995M1	3003.26
1995M2	2870.45
1995M3	2919.67
1995M4	2894.89
1995M5	2771.57
1995M6	2987.68
1995M7	3076.45
1995M8	3040.14
1995M9	2910.43
1995M10	2810.07
1995M11	2981.62
1995M12	2918.21
1996M1	2605
1996M2	2544.67
1996M3	2563.35
1996M4	2594.17
1996M5	2658.76
1996M6	2177.6
1996M7	1983.93
1996M8	2017.86
1996M9	1935.07
1996M10	1960.2
1996M11	2215.43
1996M12	2264.6
1997M1	2427.27
1997M2	2406.63
1997M3	2420.18
1997M4	2389.32
1997M5	2513.3
1997M6	2611.29
1997M7	2449.2
1997M8	2250.1
1997M9	2104.31
1997M10	2050.7
1997M11	1918.5
1997M12	1761.45
1998M1	1687.6
1998M2	1664
1998M3	1747.16
1998M4	1800.13
1998M5	1731.66
1998M6	1656.6
1998M7	1655.67
1998M8	1619.93
1998M9	1646.77
1998M10	1585.5
1998M11	1573.72
1998M12	1475.76
1999M1	1432
1999M2	1412.95
1999M3	1378.48
1999M4	1463.72
1999M5	1510.45
1999M6	1422.16
1999M7	1639.18
1999M8	1646.74
1999M9	1749.68
1999M10	1723.29
1999M11	1726.77
1999M12	1764.88
2000M1	1843.85
2000M2	1807.03
2000M3	1739.8
2000M4	1681.91
2000M5	1785.1
2000M6	1752.07
2000M7	1803.14
2000M8	1857.12
2000M9	1961.89
2000M10	1894.37
2000M11	1795.6
2000M12	1852.4
2001M1	1787.06
2001M2	1766.12
2001M3	1742.16
2001M4	1665.97
2001M5	1684.85
2001M6	1610.47
2001M7	1526.77
2001M8	1466.41
2001M9	1427.7
2001M10	1377.38
2001M11	1434.29
2001M12	1472.85
2002M1	1508.23
2002M2	1561.37
2002M3	1607.39
2002M4	1588.57
2002M5	1597.02
2002M6	1650.59
2002M7	1588.28
2002M8	1482.92
2002M9	1478.93
2002M10	1486.17
2002M11	1581.04
2002M12	1592.96
2003M1	1650.31
2003M2	1682.14
2003M3	1655.69
2003M4	1587.87
2003M5	1651.1
2003M6	1685.11
2003M7	1712.83
2003M8	1756.72
2003M9	1789.67
2003M10	1925.58
2003M11	2053.28
2003M12	2202.04
2004M1	2421.48
2004M2	2751.72
2004M3	3000.28
2004M4	2926.97
2004M5	2728.46
2004M6	2689.05
2004M7	2816.8
2004M8	2844.2
2004M9	2903.17
2004M10	3009.4
2004M11	3130.31
2004M12	3139.79
2005M1	3168.1
2005M2	3247.1
2005M3	3378.9
2005M4	3389.81
2005M5	3241.9
2005M6	3529.73
2005M7	3608.48
2005M8	3791.91
2005M9	3850.66
2005M10	4056.17
2005M11	4278.16
2005M12	4577.02
2006M1	4743.86
2006M2	4974.98
2006M3	5123.67
2006M4	6404.44
2006M5	8059.19
2006M6	7222.77
2006M7	7726.74
2006M8	7690.25
2006M9	7622.64
2006M10	7497.41
2006M11	7029.3
2006M12	6680.97
2007M1	5689.34
2007M2	5718.15
2007M3	6465.3
2007M4	7753.34
2007M5	7677.95
2007M6	7514.24
2007M7	7980.93
2007M8	7500.2
2007M9	7671.35
2007M10	8020.59
2007M11	6957.43
2007M12	6630.74
2008M1	7078.91
2008M2	7941.14
2008M3	8434.32
2008M4	8714.18
2008M5	8356.12
2008M6	8292
2008M7	8407.02
2008M8	7633.8
2008M9	6975.11
2008M10	4894.89
2008M11	3729.19
2008M12	3105.1
2009M1	3260.36
2009M2	3328.41
2009M3	3770.88
2009M4	4436.93
2009M5	4591.46
2009M6	5015.43
2009M7	5228.41
2009M8	6176.88
2009M9	6195.75
2009M10	6305.99
2009M11	6682.44
2009M12	6976.98
2010M1	7367.38
2010M2	6867.68
2010M3	7466.93
2010M4	7729.84
2010M5	6843.16
2010M6	6501.5
2010M7	6750.57
2010M8	7302.67
2010M9	7729.59
2010M10	8289.76
2010M11	8458.42
2010M12	9152.86
2011M1	9533.2
2011M2	9880.94
2011M3	9503.36
2011M4	9482.75
2011M5	8931.67
2011M6	9066.85
2011M7	9650.46
2011M8	8997.99
2011M9	8300.14
2011M10	7394.19
2011M11	7581.02
2011M12	7558.88
2012M1	8061.92
2012M2	8441.49
2012M3	8470.78
2012M4	8285.53
2012M5	7896.91
2012M6	7428.29
2012M7	7584.26
2012M8	7510.43
2012M9	8087.74
2012M10	8062.03
2012M11	7711.23
2012M12	7966.49
2013M1	8053.74
2013M2	8060.93
2013M3	7652.38
2013M4	7221.16
2013M5	7248.71
2013M6	7000.24
2013M7	6906.64
2013M8	7186.25
2013M9	7159.27
2013M10	7203.02
2013M11	7070.65
2013M12	7214.9
2014M1	7291.47
2014M2	7149.21
2014M3	6650.04
2014M4	6673.56
2014M5	6891.12
2014M6	6821.14
2014M7	7113.38
2014M8	7001.84
2014M9	6872.22
2014M10	6737.48
2014M11	6712.85
2014M12	6446.45
2015M1	5830.54
2015M2	5729.27
2015M3	5939.67
2015M4	6042.09
2015M5	6294.78
2015M6	5833.01
2015M7	5456.75
2015M8	5127.3
2015M9	5217.25
2015M10	5216.09
2015M11	4799.9
2015M12	4638.83
2016M1	4471.79
2016M2	4598.62
2016M3	4953.8
2016M4	4872.74
2016M5	4694.54
2016M6	4641.97
2016M7	4864.9
2016M8	4751.67
2016M9	4722.2
2016M10	4731.26
2016M11	5450.93
2016M12	5660.35
2017M1	5754.56
2017M2	5940.91
2017M3	5824.63
2017M4	5683.9
2017M5	5599.56
2017M6	5719.76
2017M7	5985.12
2017M8	6485.62
2017M9	6577.17
2017M10	6807.6
2017M11	6826.55
2017M12	6833.89
2018M1	7065.85
2018M2	7006.52
2018M3	6799.18
2018M4	6851.51
2018M5	6825.27
2018M6	6965.86
2018M7	6250.75
2018M8	6051.05
2018M9	6050.76
2018M10	6219.59
2018M11	6195.92
2018M12	6075.32
2019M1	5939.1
2019M2	6300.49
2019M3	6439.46
2019M4	6438.36
2019M5	6017.9
2019M6	5882.23
2019M7	5941.2
2019M8	5709.44
2019M9	5759.25
2019M10	5757.3
2019M11	5859.95
2019M12	6077.06
2020M1	6031.21
2020M2	5687.75
2020M3	5182.63
2020M4	5057.97
2020M5	5239.83
2020M6	5754.6
2020M7	6372.46
2020M8	6508.39
2020M9	6704.9
2020M10	6713.81
2020M11	7068.91
2020M12	7772.24
2021M1	7972.15
2021M2	8470.94
2021M3	8988.25
2021M4	9324.82
2021M5	10166.3
2021M6	9631.5
2021M7	9450.82
2021M8	9370.14
2021M9	9324.71
2021M10	9829.22
2021M11	9728.9
2021M12	9551.18
2022M1	9782.34
2022M2	9943.17
2022M3	10230.9
2022M4	10174.3
2022M5	9395.03
2022M6	9067.55
2022M7	7544.81
2022M8	7990.81
2022M9	7746.01
2022M10	7651.08
2022M11	8049.86
2022M12	8371.09
2023M1	9007.35
2023M2	8936.59
2023M3	8856.31
