# Supplementary material for: Identifying price bubbles in copper market: Evidence from a GSADF test approach
Source: PLoS One. 2023 Nov 6;18(11):e0290983. doi: 10.1371/journal.pone.0290983 (PMC10627441; doi:10.1371/journal.pone.0290983)
Supplement: S1 Data — (ZIP) [file pone.0290983.s001.zip › supporting information file/regression data.xlsx]

## Sheet: Sheet1
copper price	Aluminum, 99.5%	Copper production	Copper import	Precious Metals Price Index,	All Metals EX GOLD Index,	GDP
2592.63	2054.86					345.087
2916.71	2131.01					348.47
2303.83	1978.38					351.853
2074.55	1932.46					355.236
2076.75	1775.8					358.619
2006.2	1668.96					362.001
2175.96	1758.07					365.384
2081.16	1783.63					368.767
2059.11	1655.07					372.15
2045.89	1626.15					375.533
2010.61	1503.91					378.916
1878.34	1430.66					382.298
1876.13	1430.83					384.717
1803.38	1452.38					387.135
1816.61	1442.95					389.554
1823.22	1369.23					391.972
1746.06	1297					394.39
1699.76	1232.41					396.809
1682.12	1175.31					399.227
1787.95	1230.83					401.646
1706.38	1168.91					404.064
1664.49	1140.18					406.483
1651.26	1081.85					408.901
1655.67	1130.88					411.319
1613.78	1113.26					414.358
1596.14	1087.71					417.396
1512.37	1029.24					420.434
1521.19	996.208					423.473
1530.01	973.294					426.511
1309.54	918.849					429.549
1439.62	957.848					432.588
1450.64	958.864					435.626
1424.18	959.532					438.664
1463.87	951.484					441.703
1444.03	965.147					444.741
1474.89	987.387					447.779
1574.1	1076.53					452.276
1649.06	1230.46					456.773
1598.35	1301.73					461.27
1675.51	1363.57					465.767
1765.9	1453.43					470.264
1701.97	1465.58					474.761
1704.17	1520.21					479.258
1640.24	1603.67					483.756
1560.87	1613.73					488.253
1435.21	1566.26					492.75
1388.91	1516.73					497.247
1415.37	1549.34					501.744
1375.68	1548.91					510.477
1428.59	1491.16					519.21
1501.35	1455.76					527.943
1532.21	1370.35					536.676
1419.78	1289.14					545.41
1364.66	1275.03					554.143
1331.59	1162.81					562.876
1338.2	1136.01					571.609
1294.11	1012.17					580.342
1272.07	1027.65					589.075
1344.82	1154.66					597.809
1320.57	1095.7					606.542
1358.05	1075.85					619.184
1388.91	1097.9					631.826
1389.35	1095.26					644.468
1501.35	1108.92					657.11
1530.01	1104.51					669.752
1433	1031.76					682.394
1474.89	1011.92					695.036
1419.78	1018.53					707.678
1366.86	985.465					720.32
1384.5	970.033					732.962
1369.07	950.191					745.604
1391.12	1038.38					758.246
1417.57	1119.95					767.115
1404.34	1115.54					775.985
1444.03	1168.45					784.854
1433	1164.04					793.724
1417.57	1164.04					802.593
1413.16	1183.88					811.463
1344.82	1122.15					820.332
1302.93	1128.77					829.202
1309.54	1205.93					838.071
1316.16	1161.83					846.941
1302.93	1130.97					855.81
1331.59	1130.97					864.68
1344.82	1170.65			33.1		877.169
1380.09	1283.09			32.579		889.658
1463.87	1369.07			33.2603		902.147
1483.71	1399.93			36.1958		914.636
1518.98	1410.96			38.2381		927.125
1571.89	1472.69			36.9174		939.615
1693.15	1653.47			37.0764		952.104
1754.88	1809.99			38.0452		964.593
1809.99	1746.06			37.8078		977.082
1966.52	1962.11			38.0494		989.571
2519.88	1679.92			37.5796		1002.06
2866.01	1823.22			38.9519		1014.55
2660.98	2001.79			38.2385		1035.42
2328.08	2138.48			35.5769		1056.3
2358.94	2526.49			35.7892		1077.17
2283.99	2508.86			36.5025		1098.04
2442.72	2987.26			36.5835		1118.92
2539.72	3578.1			36.9003		1139.79
2213.44	2581.61			35.8324		1160.66
2200.21	2700.66			35.1836		1181.54
2433.9	2387.6			33.7227		1202.41
2936.55	2308.24			33.2818		1223.29
3302.52	2380.99			34.4594		1244.16
3496.53	2458.15			34.3122		1265.03
3392.91	2398.63			33.0477		1278.92
3095.29	2175.6			31.8942		1292.8
3262.84	2074.55			32.1238		1306.69
3117.33	2125.8			31.7776		1320.57
2738.14	2259			30.5845		1334.45
2544.13	1914			30.2056		1348.34
2503.79	1756			30.7175		1362.22
2760.18	1798			29.8738		1376.11
2883.64	1718			29.6096		1389.99
2859.39	1820			30.0107		1403.88
2590.43	1736			32.0098		1417.76
2418.47	1633			33.2431		1431.65
2365.56	1528			33.0978		1443.4
2358.94	1454			33.7011		1455.16
2625.7	1567			31.8113		1466.92
2685.23	1526			30.4221		1478.68
2740.34	1527			30.0773		1490.43
2583.82	1566			28.8052		1502.19
2769	1571			29.4897		1513.95
2956.4	1782			31.8434		1525.71
3040.17	2067			31.2713		1537.47
2742.55	1946			30.3347		1549.22
2583.82	1618			30.3002		1560.98
2484.61	1522			29.8815		1572.74
2447.13	1515	899.942		30.3099		1594.49
2447.13	1505	899.1		28.7543		1616.25
2409.65	1496	898.258		28.769		1638
2471.38	1392	897.417		28.4974		1659.76
2340.43	1299.95	896.575		28.3912		1681.52
2218.07	1283.55	895.733		29.1633		1703.27
2231.26	1297.55	894.892		29.199		1725.03
2236.19	1259.69	894.05		28.1223		1746.78
2318.58	1212.1	893.208		27.5987		1768.54
2360.65	1152.95	892.367		28.3985		1790.29
2375.66	1134.93	891.525		28.4486		1812.05
2205.92	1099.53	890.683		28.4862		1833.8
2150.58	1181.23	894.028		28.0194	44.5293	1869.84
2208.89	1270.75	897.372		28.0533	45.8387	1905.87
2231.79	1282.02	900.717		27.3416	45.7176	1941.9
2214.17	1317.12	904.061		26.8936	46.0246	1977.94
2219.32	1306.71	907.406		26.8301	46.0489	2013.97
2296.44	1275.27	910.75		27.1341	46.1809	2050.01
2527.28	1314.35	914.094		27.9733	48.0881	2086.04
2513.47	1305.55	917.439		27.1674	47.6431	2122.07
2419.61	1270.21	920.783		27.3324	46.4651	2158.11
2262.46	1180.84	924.128		27.3177	43.6546	2194.14
2161.79	1162.21	927.472		26.6231	41.8204	2230.18
2211.95	1209.02	930.817		26.6643	42.6492	2266.21
2264.21	1208.1	931.762		26.2453	42.3064	2325.09
2212.18	1203.15	932.708		26.2593	42.1032	2383.97
2152.38	1150.48	933.654		26.2612	41.0355	2442.85
1953.62	1110.28	934.6		27.3092	39.8543	2501.73
1799.35	1125.42	935.546		29.2957	38.9996	2560.61
1857.87	1168.09	936.492		29.6545	39.2422	2619.49
1927.34	1203.18	937.438		31.4515	39.6028	2678.37
1951.07	1172.76	938.383		30.3671	38.9283	2737.25
1858.25	1116.91	939.329		28.2731	37.1662	2796.13
1647	1089.43	940.275		28.9318	36.0836	2855.01
1632.57	1040.02	941.221		29.8434	35.8754	2913.89
1723.62	1091.35	942.167		30.6521	37.7331	2972.77
1807.07	1170	941.196		30.9945	39.1241	3062.8
1865.08	1270.53	940.225		30.7475	40.5789	3152.83
1913.17	1287.7	939.254		30.9499	40.7437	3242.86
1881.37	1277.29	938.283		30.4387	40.1884	3332.89
2144.5	1321.05	937.312		30.7891	42.8899	3422.92
2363.09	1402.36	936.342		31.086	45.0967	3512.95
2447.24	1491.95	935.371		31.1058	46.2865	3602.97
2409.75	1457.07	934.4		30.7751	45.2925	3693
2504.84	1571.09	933.429		31.6948	47.7269	3783.03
2546.02	1694.26	932.458		31.5227	49.5956	3873.06
2803.55	1885.89	931.488		31.0525	53.5795	3963.09
2980.7	1878.38	930.517		30.5428	55.5109	4053.12
3003.26	2059.36	933.528		30.5004	58.8757	4141.33
2870.45	1905.45	936.539		30.3434	55.1751	4229.54
2919.67	1799.98	939.55		30.7183	53.6326	4317.76
2894.89	1849.44	942.562		31.8132	54.3028	4405.97
2771.57	1765.48	945.573		31.3373	52.7006	4494.18
2987.68	1775.8	948.584		31.4333	54.5519	4582.39
3076.45	1867.28	951.595		31.2471	56.5552	4670.6
3040.14	1890.05	954.606		31.0877	56.935	4758.81
2910.43	1761.72	957.618		31.0591	54.4671	4847.02
2810.07	1671.95	960.629		30.9354	52.7767	4935.23
2981.62	1655.93	963.64		31.0904	54.3219	5023.45
2918.21	1657.82	966.651		31.1495	53.4583	5111.66
2605	1584.48	974.323		32.1492	51.3615	5184.39
2544.67	1594.57	981.995		32.576	52.0758	5257.13
2563.35	1614.86	989.667		31.9229	52.195	5329.86
2594.18	1587.4	997.338		31.6249	52.0466	5402.59
2658.76	1593.86	1005.01		31.4951	52.4795	5475.33
2177.6	1485.75	1012.68		30.9116	48.293	5548.06
1983.93	1460.02	1020.35		30.7749	46.319	5620.8
2017.86	1466.79	1028.03		31.074	46.4223	5693.53
1935.07	1405.76	1035.7		30.6641	45.6392	5766.27
1960.2	1336.02	1043.37		30.4558	44.6772	5839
2215.43	1451.05	1051.04		30.2334	46.8772	5911.73
2264.59	1500.98	1058.71		29.517	46.9705	5984.47
2427.27	1575.14	1062.77		28.5046	49.1006	6039.34
2406.63	1582.05	1066.83		28.0897	50.0221	6094.21
2420.18	1631.18	1070.89		28.5953	50.9613	6149.08
2389.32	1561.11	1074.94		27.9336	49.2978	6203.95
2513.3	1625.45	1079		27.9969	50.8773	6258.82
2611.29	1567.19	1083.06		28.0695	50.7016	6313.69
2449.2	1591.59	1087.12		26.6684	49.8373	6368.57
2250.1	1710.03	1091.18		26.8423	50.0513	6423.44
2104.31	1611.62	1095.23		26.8636	48.1809	6478.31
2050.7	1607.33	1099.29		26.9778	47.098	6533.18
1918.5	1598.32	1103.35		25.5803	45.8739	6588.05
1761.45	1530.52	1107.41		24.4267	44.0893	6642.92
1687.6	1485.47	1112.04	7	24.7288	43.0518	6680.98
1664	1465.18	1116.68	7	25.7097	42.7904	6719.04
1747.16	1438.32	1121.32	11	25.5625	43.0475	6757.1
1800.12	1417.55	1125.96	14	26.7584	43.6148	6795.16
1731.66	1364.32	1130.6	8	25.8891	42.084	6833.21
1656.6	1305.52	1135.24	9	24.9263	39.9705	6871.27
1655.67	1312.67	1139.87	11	25.1774	40.1351	6909.33
1619.92	1310.55	1144.51	11	24.3488	39.3451	6947.39
1646.77	1341.89	1149.15	9	24.6005	39.541	6985.45
1585.5	1303.7	1153.79	6	24.9788	38.2311	7023.51
1573.72	1295.3	1158.43	9	24.8467	38.2971	7061.57
1475.76	1250.39	1163.07	17	24.7757	37.0265	7099.63
1432	1219.4	1165.53	9	24.6413	36.4323	7136.91
1412.95	1186.47	1168	7	24.9726	37.1528	7174.19
1378.48	1179.86	1170.46	9	24.7873	37.4153	7211.48
1463.72	1277.85	1172.93	11	24.4753	38.6681	7248.76
1510.45	1323.13	1175.39	8	24.0066	39.6888	7286.04
1422.16	1315.52	1177.86	11	22.8652	38.7883	7323.33
1639.18	1403.36	1180.33	10	22.5419	41.3565	7360.61
1646.74	1421.69	1182.79	9	22.6221	42.5116	7397.9
1749.68	1492.07	1185.26	10	23.3004	44.565	7435.18
1723.29	1473.33	1187.72	9	26.9322	44.7202	7472.46
1726.77	1472.43	1190.19	17	25.7144	45.3931	7509.75
1764.88	1554.74	1192.65	14	25.1276	46.6058	7547.03
1843.85	1679.85	1195.78	13	25.3255	48.6504	7614.5
1807.03	1679.42	1198.9	14	27.5102	50.5807	7681.97
1739.8	1579.64	1202.02	12	26.5152	50.0762	7749.44
1681.91	1458.74	1205.14	10	25.6914	47.9521	7816.91
1785.1	1468.07	1208.27	7	25.566	49.0551	7884.38
1752.07	1509.37	1211.39	18	26.6403	47.5598	7951.85
1803.14	1564.38	1214.51	17	26.5811	48.2923	8019.33
1857.12	1530.33	1217.63	16	26.359	48.5417	8086.8
1961.89	1602.31	1220.76	16	26.2127	50.3974	8154.27
1894.37	1501.25	1223.88	15	25.9395	47.8354	8221.74
1795.6	1475.55	1227	22	25.87	46.7748	8289.21
1852.4	1569.06	1230.12	21	26.8435	48.3648	8356.68
1787.06	1619.88	1235.89	14	26.9692	48.6786	8430.17
1766.12	1607.03	1241.66	15	26.3413	47.6804	8503.66
1742.16	1512.17	1247.43	16	25.4914	45.5195	8577.16
1665.97	1499.48	1253.21	16	24.9679	44.8439	8650.65
1684.85	1542.39	1258.98	19	25.7261	45.9387	8724.14
1610.47	1470.83	1264.75	10	25.2777	44.0482	8797.64
1526.77	1418.62	1270.52	25	24.4919	41.712	8871.13
1466.41	1377.85	1276.29	19	24.1981	39.962	8944.62
1427.7	1345.99	1282.06	28	25.1	38.9035	9018.11
1377.38	1283.53	1287.83	15	24.4088	37.3135	9091.61
1434.29	1334.45	1293.6	17	23.9259	38.3288	9165.1
1472.85	1348.72	1299.37	31	24.338	39.2712	9238.59
1508.23	1371.36	1297.06	15	24.8271	40.548	9313.97
1561.37	1371.08	1294.75	10	25.6478	40.5557	9389.35
1607.39	1404.98	1292.44	19	25.7578	41.9508	9464.72
1588.57	1370.39	1290.13	19	26.4625	42.0572	9540.1
1597.02	1344.43	1287.82	10	27.2631	41.5678	9615.48
1650.59	1356.93	1285.51	16	27.7911	42.4284	9690.86
1588.29	1337.87	1283.2	15	27.0788	41.8444	9766.23
1482.92	1293.36	1280.89	19	26.818	40.238	9841.61
1478.93	1301.7	1278.58	23	27.503	40.2767	9916.99
1486.17	1311.46	1276.27	13	27.3175	40.5677	9992.36
1581.04	1373.27	1273.96	23	27.5263	42.1338	10067.7
1592.96	1375.86	1271.65	25	28.2258	42.0698	10143.1
1650.31	1379.27	1270.92	24	30.216	44.2732	10252.2
1682.14	1421.54	1270.18	16	30.5135	45.6328	10361.2
1655.69	1386.52	1269.45	19	29.0234	44.7714	10470.3
1587.87	1334.29	1268.71	28	27.6909	43.0054	10579.4
1651.1	1400.4	1267.98	21	29.832	44.7405	10688.4
1685.11	1410.52	1267.25	15	29.9026	45.6489	10797.5
1712.83	1440.88	1266.51	30	29.6684	46.3346	10906.5
1756.72	1457.22	1265.78	19	30.4267	47.3876	11015.6
1789.67	1416.58	1265.04	27	32.0079	48.2279	11124.7
1925.58	1477.22	1264.31	27	32.0131	51.0438	11233.7
2053.28	1511.59	1263.57	22	32.9349	53.6113	11342.8
2202.04	1557.78	1262.84	20	34.4732	57.9871	11451.8
2421.48	1608.89	1266.53	28	35.4216	62.9679	11621.4
2751.72	1685.22	1270.21	17	34.903	66.0459	11791
3000.28	1657.35	1273.9	14	35.6395	66.5334	11960.5
2926.97	1731.68	1277.59	20	35.3828	65.3058	12130.1
2728.46	1625.25	1281.28	23	33.124	60.9752	12299.7
2689.05	1682.03	1284.96	21	33.652	63.7973	12469.3
2816.8	1707.84	1288.65	29	34.1769	66.3907	12638.8
2844.2	1692.07	1292.34	26	34.5928	65.0359	12808.4
2903.17	1731	1296.03	32	34.8186	65.4303	12978
3009.41	1830.36	1299.71	23	36.1292	68.3778	13147.5
3130.31	1817.34	1303.4	30	37.6257	68.6728	13317.1
3139.79	1852.91	1307.09	25	37.5645	68.6415	13486.7
3168.1	1836.17	1313.68	31	36.151	74.8861	13663.6
3247.1	1882.78	1320.28	31	36.2479	77.042	13840.6
3378.91	1987.5	1326.87	30	37.1701	79.8321	14017.5
3389.81	1891.99	1333.46	36	36.7641	78.9375	14194.4
3241.9	1741.45	1340.06	29	36.1785	78.1626	14371.4
3529.73	1731.94	1346.65	26	36.9358	78.8676	14548.3
3608.48	1783.26	1353.24	36	36.3679	77.5133	14725.2
3791.91	1871.27	1359.84	41	37.4282	80.1716	14902.2
3850.66	1837.69	1366.43	32	38.8142	79.7791	15079.1
4056.17	1934.14	1373.02	33	40.1038	80.5116	15256
4278.16	2056.97	1379.62	42	40.9263	83.2077	15433
4577.02	2250.9	1386.21	37	43.6687	89.0868	15609.9
4743.86	2383.3	1390.8	30	46.8692	96.1184	15833
4974.98	2453.38	1395.39	30	47.4856	98.9441	16056
5123.67	2432.48	1399.98	31	48.0042	100.516	16279.1
6404.44	2623.86	1404.57	33	52.9193	115.251	16502.1
8059.19	2852.07	1409.17	27	58.4483	131.706	16725.2
7222.77	2490.95	1413.76	31	51.483	121.316	16948.2
7726.74	2511.83	1418.35	28	54.4368	131.396	17171.3
7690.25	2461.55	1422.94	28	54.7438	136.339	17394.3
7622.64	2484.38	1427.53	38	51.9315	136.03	17617.4
7497.41	2657.15	1432.12	18	50.5882	141.112	17840.4
7029.3	2702.14	1436.71	34	54.4426	140.994	18063.5
6680.97	2823.67	1441.3	37	54.495	143.957	18286.5
5689.34	2799.06	1446.09	33	54.5585	141.467	18638.3
5718.15	2839.05	1450.88	39	57.5268	146.931	18990.1
6465.3	2757.08	1455.67	31	56.6789	157.567	19341.8
7753.34	2817.05	1460.46	48	58.8771	172.991	19693.6
7677.95	2804.6	1465.24	37	57.8954	176.099	20045.4
7514.24	2681.31	1470.03	38	57.0436	164.76	20397.1
7980.93	2738.09	1474.82	37	57.7096	159.084	20748.9
7500.2	2512.6	1479.61	56	57.2832	144.796	21100.6
7671.35	2394.96	1484.4	27	60.9059	143.951	21452.4
8020.59	2444.53	1489.19	29	64.6658	149.062	21804.2
6957.43	2507.15	1493.97	39	68.7826	143.635	22155.9
6630.74	2382.83	1498.76	38	68.557	134.727	22507.7
7078.91	2456.12	1501.77	51	75.6376	151.425	22849
7941.14	2784.89	1504.78	44	80.4723	161.407	23190.4
8434.32	3012.05	1507.78	42	84.5281	170.06	23531.7
8714.18	2968.03	1510.79	51	79.423	166.617	23873
8356.12	2908.28	1513.79	42	77.9905	158.805	24214.4
8292	2967.87	1516.8	39	78.0314	153.83	24555.7
8407.02	3067.46	1519.81	46	81.3163	152.48	24897
7633.8	2762.56	1522.81	32	71.0251	140.84	25238.4
6975.11	2524.15	1525.82	46	68.3275	131.82	25579.7
4894.89	2122.03	1528.82	41	64.6093	105.668	25921
3729.19	1857.13	1531.83	41	60.9858	94.2234	26262.4
3105.09	1504.42	1534.84	46	64.8819	90.4088	26603.7
3260.36	1420.36	1535.58	51	68.6818	94.6053	26807
3328.41	1338.06	1536.32	44	75.7476	94.6961	27010.3
3770.88	1338.08	1537.07	46	74.49	91.0959	27213.6
4436.93	1431.81	1537.81	52	72.3107	96.1108	27416.9
4591.46	1466.67	1538.55	51	75.395	101.678	27620.1
5015.43	1579.63	1539.3	66	77.2138	112.88	27823.4
5228.41	1670.56	1540.04	51	75.7749	120.905	28026.7
6176.88	1927.64	1540.78	53	77.6041	139.602	28230
6195.75	1835.6	1541.53	56	81.853	130.223	28433.3
6305.99	1875.66	1542.27	45	85.7056	136.233	28636.6
6682.44	1956.55	1543.01	50	92.194	143.848	28839.9
6976.98	2181.26	1543.75	50	92.907	150.851	29043.1
7367.38	2230.11	1548.54	59	92.4813	165.242	29484.8
6867.68	2053.27	1553.32	57	90.0812	160.621	29926.5
7466.94	2210.53	1558.1	54	92.2089	175.46	30368.2
7729.84	2314.28	1562.88	61	95.7409	198.186	30809.9
6843.16	2044.71	1567.67	48	99.3555	179.562	31251.5
6501.5	1929.41	1572.45	55	100.91	164.56	31693.2
6750.57	1989.05	1577.23	47	97.7975	158.643	32134.9
7302.67	2110.44	1582.01	47	99.7338	175.041	32576.6
7729.59	2171.24	1586.8	68	104.758	178.18	33018.2
8289.76	2342.18	1591.58	47	111.308	189.185	33459.9
8458.42	2324.05	1596.36	55	114.725	197.08	33901.6
9152.86	2356.67	1601.14	49	117.491	207.652	34343.3
9533.2	2439.7	1603.78	57	115.211	218.169	34869.8
9880.94	2515.26	1606.42	40	117.429	227.712	35396.3
9503.36	2555.5	1609.06	45	122.267	217.019	35922.9
9482.75	2667.42	1611.7	47	127.976	223.984	36449.4
8931.67	2587.21	1614.34	47	128.635	214.766	36975.9
9066.85	2557.76	1616.98	60	129.66	210.634	37502.5
9650.46	2525.43	1619.61	45	133.525	215.616	38029
8997.99	2380.97	1622.25	68	147.277	211.328	38555.5
8300.14	2293.46	1624.89	56	147.247	204.012	39082.1
7394.19	2180.65	1627.53	52	136.464	180.134	39608.6
7581.02	2079.98	1630.17	67	142.316	173.969	40135.1
7558.88	2024.38	1632.81	56	134.824	172.44	40661.7
8061.92	2151.33	1636.92	60	135.454	180.17	41013.3
8441.49	2207.92	1641.02	63	143.473	185.549	41365
8470.78	2184.16	1645.13	53	138.138	185.483	41716.7
8285.53	2048.51	1649.24	47	135.604	183.332	42068.3
7896.91	2002.52	1653.35	67	129.508	172.996	42420
7428.29	1885.51	1657.45	48	129.955	167.196	42771.7
7584.26	1876.25	1661.56	57	129.346	163.597	43123.3
7510.43	1843.33	1665.67	69	132.231	153.369	43475
8087.74	2064.12	1669.78	70	143.104	158.11	43826.7
8062.03	1974.3	1673.89	72	143.088	163.005	44178.3
7711.23	1948.83	1677.99	83	140.912	162.732	44530
7966.49	2086.76	1682.1	94	138.579	170.844	44881.7
8053.74	2037.61	1687.58	76	137.376	181.153	45259.3
8060.93	2053.6	1693.07	68	134.361	183.316	45637
7652.38	1911.28	1698.55	78	131.074	170.766	46014.6
7221.16	1861.02	1704.03	84	121.718	163.994	46392.3
7248.71	1832.57	1709.51	73	115.93	156.614	46770
7000.24	1814.54	1714.99	67	110.085	149.602	47147.6
6906.64	1769.61	1720.48	94	105.606	152.382	47525.3
7186.25	1816.24	1725.96	75	111.03	160.075	47903
7159.27	1761.3	1731.44	102	111.109	157.818	48280.6
7203.02	1814.58	1736.92	94	108.494	157.755	48658.3
7070.65	1747.96	1742.41	92	105.324	157.697	49035.9
7214.9	1739.81	1747.89	104	101.07	157.932	49413.6
7291.47	1727.41	1758.27	104	102.854	155.688	49765
7149.21	1695.17	1768.65	76	107.062	152.128	50116.4
6650.04	1705.37	1779.02	94	109.848	146.03	50467.8
6673.56	1810.67	1789.4	100	106.9	150.136	50819.2
6891.12	1751.05	1799.78	71	106.185	146.564	51170.5
6821.14	1838.95	1810.16	99	105.765	143.629	51521.9
7113.38	1948.3	1820.54	90	108.711	148.111	51873.3
7001.84	2030.49	1830.92	96	107.12	146.774	52224.7
6872.22	1990.43	1841.29	129	102.189	139.554	52576.1
6737.48	1946.19	1851.67	96	99.9449	132.731	52927.5
6712.85	2055.55	1862.05	115	96.0989	130.222	53278.9
6446.45	1909.46	1872.43	117	98.1404	124.278	53630.3
5830.54	1814.72	1876.34	93	101.943	119.579	53944.8
5729.27	1817.82	1880.25	76	99.9545	115.383	54259.4
5939.67	1773.86	1884.16	132	96.1005	112.692	54573.9
6042.09	1819.19	1888.08	104	97.4565	110.772	54888.5
6294.78	1804.04	1891.99	98	97.7237	116.227	55203
5833.01	1687.73	1895.9	99	95.8214	111.124	55517.6
5456.75	1639.5	1899.81	97	91.2092	101.461	55832.1
5127.3	1548.12	1903.72	115	89.9694	99.8682	56146.7
5217.25	1589.6	1907.64	121	90.3803	99.8688	56461.2
5216.09	1516.49	1911.55	105	93.5471	98.1252	56775.8
4799.9	1467.89	1915.46	144	87.1169	89.9878	57090.3
4638.83	1497.2	1919.37	148	85.5545	85.9472	57404.9
4471.79	1481.1	1921.3	117	87.3661	85.0558	57804.4
4598.62	1531.26	1923.23	146	95.2034	89.2327	58204
4953.8	1531.01	1925.16	137	99.0355	96.5047	58603.5
4872.74	1571.23	1927.09	126	99.1573	98.7891	59003.1
4694.54	1550.62	1929.02	143	100.739	96.2558	59402.7
4641.97	1593.51	1930.95	135	101.744	95.3532	59802.2
4864.9	1629.05	1932.88	138	107.736	101.742	60201.8
4751.67	1639.28	1934.81	145	108.262	103.582	60601.3
4722.2	1592.36	1936.74	139	106.721	101.155	61000.9
4731.26	1665.9	1938.67	136	101.54	101.24	61400.5
5450.93	1737.11	1940.59	176	99.4586	113.849	61800
5660.35	1727.74	1942.52	167	93.0364	117.241	62199.6
5754.56	1791.24	1943.99	125	96.4563	119.348	62794.3
5940.91	1860.75	1945.46	143	100.031	126.47	63389
5824.63	1901.47	1946.93	163	99.5357	124.885	63983.8
5683.9	1921.22	1948.4	136	102.224	115.943	64578.5
5599.56	1913.02	1949.87	115	100.194	110.765	65173.2
5719.76	1885.29	1951.34	141	101.622	109.486	65768
5985.12	1902.96	1952.81	140	99.5773	115.676	66362.7
6485.62	2030.01	1954.28	144	103.526	125.059	66957.4
6577.17	2096.49	1955.76	147	106.074	124.475	67552.1
6807.6	2131.49	1957.23	137	103.334	122.591	68146.9
6826.55	2097.44	1958.7	178	103.77	124.181	68741.6
6833.9	2080.47	1960.17	165	101.994	127.872	69336.3
7065.85	2209.73	1960.37	162	107.898	134.414	69942.2
7006.52	2181.79	1960.58	145	107.425	134.884	70548.1
6799.18	2069.24	1960.79	160	106.596	129.986	71153.9
6851.51	2254.69	1960.99	155	107.172	131.13	71759.8
6825.27	2299.67	1961.2	158	104.851	131.457	72365.7
6965.86	2237.62	1961.41	176	103.308	132.286	72971.5
6250.75	2082.24	1961.61	185	99.577	124.169	73577.4
6051.05	2051.51	1961.82	166	96.5571	122.199	74183.3
6050.76	2026.46	1962.03	193	96.5043	121.819	74789.2
6219.59	2029.86	1962.24	156.9	98.1981	125.09	75395
6195.92	1938.51	1962.44	169.9	98.8186	123.704	76000.9
6075.32	1920.38	1962.65	146.3	101.058	121.527	76606.8
5939.1	1853.72	1962.05	189.5	104.843	123.795	77073.7
6300.49	1862.99	1961.45	192.5	107.448	132.993	77540.6
6439.46	1871.21	1960.86	176.7	106.382	134.72	78007.5
6438.36	1845.42	1960.26	165.6	104.851	137.428	78474.4
6017.9	1781.26	1959.66	184.3	104.082	136.106	78941.3
5882.23	1755.95	1959.07	146.7	109.874	138.734	79408.2
5941.2	1796.99	1958.47	207.4	114.483	145.152	79875.1
5709.44	1740.68	1957.87	181.5	120.671	132.347	80342
5759.25	1753.51	1957.28	158.1	122.839	134.875	80808.9
5757.3	1725.96	1956.68	191.4	121.844	133.05	81275.8
5859.95	1774.79	1956.08	215.7	120.13	129.31	81742.7
6077.06	1771.38	1955.48	192.8	121.178	132.365	82209.6
6031.21	1773.09	1960.12	185.35	129.02	135.811	82397.5
5687.75	1688.1	1964.75	185.35	132.717	130.39	82585.3
5182.63	1610.89	1969.38	177.9	128.837	123.394	82773.2
5057.97	1459.93	1974.01	202.9	135.148	118.438	82961
5239.83	1466.37	1978.64	169.1	137.298	122.84	83148.9
5754.6	1568.57	1983.27	159.4	139.109	133.322	83336.8
6372.46	1643.81	1987.9	179.5	148.492	141.585	83524.6
6508.39	1738.56	1992.53	158.7	160.298	152.457	83712.5
6704.9	1743.77	1997.16	213.8	157.14	155.138	83900.3
6713.81	1806.1	2001.79	169	155.116	153.79	84088.2
7068.91	1935.28	2006.42	183.1	152.635	160.26	84276.1
7772.24	2014.67	2011.05	188.5	152.772	180.358	84463.9
7972.15	2003.98	2016.53	202.8	154.273	189.441	85406.1
8470.94	2078.59	2022.02	202.8	150.939	192.953	86348.2
8988.25	2190.48	2027.51	217.1	144.483	198.135	87290.4
9324.82	2319.39	2032.99	192.1	148.864	207.809	88232.5
10166.3	2434.78	2038.48	194.5	156.536	227.405	89174.7
9631.5	2446.65	2043.97	167.1	153.922	233.755	90116.8
9450.82	2497.64	2049.45	188.7	151.486	234.533	91059
9370.14	2602.99	2054.94	188.6	148.159	209.372	92001.1
9324.71	2834.56	2060.42	211.1	145.544	188.905	92943.3
9829.22	2934.39	2065.91	179.7	145.242	193.139	93885.4
9728.9	2636.45	2071.4	218.8	148.662	178.878	94827.6
9551.18	2695.53	2076.88	205.998	144.552	186.632	95769.8
9782.34	3005.98	2076.88	212.212	147.999	204.129	96193.2
9943.18	3245.79	2076.88	212.212	152.441	212.545	96616.6
10230.9	3498.37	2076.88	218.426	160.43	228.884	97040
10174.4	3246.99	2076.88	188.359	157.894	225.682	97463.4
9395.03	2839.51	2076.88	218.861	149.927	203.043	97886.8
9067.55	2575.67	2076.88	205.965	148.241	195.363	98310.2
7544.81	2408.42	2076.88	189.931	140.335	169.839	98733.6
7990.81	2433.92	2076.88	226.986	143.264	172.818	99157
7746.01	2224.76	2076.88	227.343	137.062	164.469	99580.4
7651.08	2255.54	2076.88	186.875	136.059	160.84	100004
8049.86	2350.72	2076.88	241.169	140.51	167.537	100427
8371.09	2398.21	2076.88	210.303	145.809	181.509	100851
9007.35	2494.9	2076.88	206.216	152.783	194.436	101274
8936.59	2416.18	2076.88	206.216	148.041	201.982	101697
